# Supplementary material for: Optimizing Screw Speed and Barrel Temperature for Textural and Nutritional Improvement of Soy-Based High-Moisture Extrudates
Source: Foods. 2024 Jun 2;13(11):1748. doi: 10.3390/foods13111748 (PMC11171804; doi:10.3390/foods13111748)
Supplement: Supplementary file 1 [file foods-13-01748-s001.zip]

Archive with 1 entries (1 files):
- foods-3025684-supplementary.pdf
